# Supplementary material for: Improving Iodine Intake in Rural Haiti through Social Enterprise: A Cross-Sectional Study in the Central Plateau
Source: Nutrients. 2023 Feb 22;15(5):1092. doi: 10.3390/nu15051092 (PMC10005509; doi:10.3390/nu15051092)
Supplement: Supplementary file 1 [file nutrients-15-01092-s001.zip]

Archive with 1 entries (1 files):
- nutrients-2116173-supplementary.pdf
